# Supplementary material for: Targeting A-kinase anchoring protein 12 phosphorylation in hepatic stellate cells regulates liver injury and fibrosis in mouse models
Source: eLife. 2022 Oct 4;11:e78430. doi: 10.7554/eLife.78430 (PMC9531947; doi:10.7554/eLife.78430)
Supplement: Figure 1—source data 1. [file elife-78430-fig1-data1.zip]

Archive with 4 entries (4 files):
- Figure 1-source data 1/figure 1-source data 1.tif
- Figure 1-source data 1/unlabeled fig1-source data-1-AKAP12.tif
- Figure 1-source data 1/unlabeled fig1-source data-1-alpha-SMA.tif
- Figure 1-source data 1/unlabeled fig1-source data-1-GAPDH.tif
