# Supplementary material for: Targeting A-kinase anchoring protein 12 phosphorylation in hepatic stellate cells regulates liver injury and fibrosis in mouse models
Source: eLife. 2022 Oct 4;11:e78430. doi: 10.7554/eLife.78430 (PMC9531947; doi:10.7554/eLife.78430)
Supplement: Figure 1—source data 3. [file elife-78430-fig1-data3.zip]

Archive with 4 entries (4 files):
- Figure 1-source data 3/figure 1-source data 3.tif
- Figure 1-source data 3/unlabeled Figure 1-source data 3-GAPDH.tif
- Figure 1-source data 3/unlabeled Figure 1-source data 3-HSP47.tif
- Figure 1-source data 3/unlabeled Figure 1-source data 3-IP AKAP12 WB HSP47.tif
