# Supplementary material for: Targeting A-kinase anchoring protein 12 phosphorylation in hepatic stellate cells regulates liver injury and fibrosis in mouse models
Source: eLife. 2022 Oct 4;11:e78430. doi: 10.7554/eLife.78430 (PMC9531947; doi:10.7554/eLife.78430)
Supplement: Figure 2—source data 1. [file elife-78430-fig2-data1.zip]

Archive with 10 entries (10 files):
- figure 2-source data 1/fig 2-source data 1-alpha-SMA-exp1.tif
- figure 2-source data 1/fig 2-source data 1-alpha-SMA-exp2.tif
- figure 2-source data 1/fig 2-source data 1-alpha-SMA-exp3.tif
- figure 2-source data 1/fig 2-source data 1-GAPDH-exp1.tif
- figure 2-source data 1/fig 2-source data 1-GAPDH-exp2.tif
- figure 2-source data 1/fig 2-source data 1-GAPDH-exp3.tif
- figure 2-source data 1/fig 2-source data 1-IP AKAP12 WB HSP47-exp 2.tif
- figure 2-source data 1/fig 2-source data 1-IP AKAP12 WB HSP47-exp 3.tif
- figure 2-source data 1/fig 2-source data 1-IP AKAP12 WB HSP47-exp1.tif
- figure 2-source data 1/figure 2-source data 1.tif
