# Supplementary material for: Targeting A-kinase anchoring protein 12 phosphorylation in hepatic stellate cells regulates liver injury and fibrosis in mouse models
Source: eLife. 2022 Oct 4;11:e78430. doi: 10.7554/eLife.78430 (PMC9531947; doi:10.7554/eLife.78430)
Supplement: Figure 2—source data 2. [file elife-78430-fig2-data2.zip]

Archive with 5 entries (5 files):
- figure 2-source data 2/fig2-source data 2-AKAP12.tif
- figure 2-source data 2/fig2-source data 2-alpha-SMA.tif
- figure 2-source data 2/fig2-source data 2-HSP47.tif
- figure 2-source data 2/fig2-source data 2-IP AKAP12 WB HSP47.tif
- figure 2-source data 2/figure 2-source data 2.tif
