# Supplementary material for: Targeting A-kinase anchoring protein 12 phosphorylation in hepatic stellate cells regulates liver injury and fibrosis in mouse models
Source: eLife. 2022 Oct 4;11:e78430. doi: 10.7554/eLife.78430 (PMC9531947; doi:10.7554/eLife.78430)
Supplement: Figure 2—figure supplement 1—source data 1. [file elife-78430-fig2-figsupp1-data1.zip]

Archive with 3 entries (3 files):
- fig 2-figure supplement 1-source data 2/figure 2-figure supplement 1-source data 2.tif
- fig 2-figure supplement 1-source data 2/unlabeled fig 2 fig suppl 1-source data 2-IP AKAP12-HSP47.tif
- fig 2-figure supplement 1-source data 2/unlabeled fig 2 figure suppl-source data 2-GAPDH.tif
