# Supplementary material for: Targeting A-kinase anchoring protein 12 phosphorylation in hepatic stellate cells regulates liver injury and fibrosis in mouse models
Source: eLife. 2022 Oct 4;11:e78430. doi: 10.7554/eLife.78430 (PMC9531947; doi:10.7554/eLife.78430)
Supplement: Figure 2—figure supplement 1—source data 2. [file elife-78430-fig2-figsupp1-data2.zip]

Archive with 2 entries (2 files):
- fig 2-figure supplement 1-source data 1/figure 2-figure supplement 1-source data 1.tif
- fig 2-figure supplement 1-source data 1/unlabeled fig 2 figure supplement 1-source data 1.tif
