# Supplementary material for: Targeting A-kinase anchoring protein 12 phosphorylation in hepatic stellate cells regulates liver injury and fibrosis in mouse models
Source: eLife. 2022 Oct 4;11:e78430. doi: 10.7554/eLife.78430 (PMC9531947; doi:10.7554/eLife.78430)
Supplement: Figure 3—source data 1. [file elife-78430-fig3-data1.zip]

Archive with 3 entries (3 files):
- figure 3-source data 1/figure 3-source data 1.tif
- figure 3-source data 1/unlabeled figure 3-source data 1-exp 3.tif
- figure 3-source data 1/unlabeled figure 3-source data 1-exp1 and 2.tif
