# Supplementary material for: Targeting A-kinase anchoring protein 12 phosphorylation in hepatic stellate cells regulates liver injury and fibrosis in mouse models
Source: eLife. 2022 Oct 4;11:e78430. doi: 10.7554/eLife.78430 (PMC9531947; doi:10.7554/eLife.78430)
Supplement: Figure 4—figure supplement 1—source data 2. [file elife-78430-fig4-figsupp1-data2.zip]

Archive with 3 entries (3 files):
- fig 4-figure supplement 1-source data 2/Figure 4-figure supplement 1-source data 2.tif
- fig 4-figure supplement 1-source data 2/unlabeled fig 4-fig suppl 1-source data 2-exp 1.tif
- fig 4-figure supplement 1-source data 2/unlabeled fig 4-fig suppl 1-source data 2-exp 2.tif
