# Supplementary material for: Targeting A-kinase anchoring protein 12 phosphorylation in hepatic stellate cells regulates liver injury and fibrosis in mouse models
Source: eLife. 2022 Oct 4;11:e78430. doi: 10.7554/eLife.78430 (PMC9531947; doi:10.7554/eLife.78430)
Supplement: Figure 6—source data 2. [file elife-78430-fig6-data2.zip]

Archive with 11 entries (11 files):
- fig 6-source data 2/Figure 6-source data 2.tif
- fig 6-source data 2/unlabeled fig 6-source data 2-AKAP12 additional.tif
- fig 6-source data 2/unlabeled fig 6-source data 2-alpha-SMA additional.tif
- fig 6-source data 2/unlabeled fig 6-source data 2-GAPDH additional.tif
- fig 6-source data 2/unlabeled fig 6-source data 2-hsp47 additional.tif
- fig 6-source data 2/unlabeled fig 6-source data 2-IP AKAP12 wb hsp47-additional.tif
- fig 6-source data 2/unlabeled figure 6-source data 2-AKAP12.tif
- fig 6-source data 2/unlabeled figure 6-source data 2-alpha-SMA.tif
- fig 6-source data 2/unlabeled figure 6-source data 2-GAPDH.tif
- fig 6-source data 2/unlabeled figure 6-source data 2-hsp47.tif
- fig 6-source data 2/unlabeled figure 6-source data 2-IP AKAP12 wb hsp47.tif
