# Supplementary material for: Targeting A-kinase anchoring protein 12 phosphorylation in hepatic stellate cells regulates liver injury and fibrosis in mouse models
Source: eLife. 2022 Oct 4;11:e78430. doi: 10.7554/eLife.78430 (PMC9531947; doi:10.7554/eLife.78430)
Supplement: Figure 7—source data 1. [file elife-78430-fig7-data1.zip]

Archive with 10 entries (10 files):
- fig 7-source data 1/Figure 7-source data 1.tif
- fig 7-source data 1/unlabeled figure 7-source data 1-BIP.tif
- fig 7-source data 1/unlabeled figure 7-source data 1-IP collagen wb BIP.tif
- fig 7-source data 1/unlabeled figure 7-source data 1-IRE1 alpha.tif
- fig 7-source data 1/unlabeled figure 7-source data 1-IRE1 alpha-HSP47 IP.tif
- fig 7-source data 1/unlabeled figure 7-source data 1-P38 MAPK.tif
- fig 7-source data 1/unlabeled figure 7-source data 1-P-IRE1 alpha (S724).tif
- fig 7-source data 1/unlabeled figure 7-source data 1-P-P38 MAPK.tif
- fig 7-source data 1/unlabeled figure 7-source data 1-P-SMAD2,3.tif
- fig 7-source data 1/unlabeled figure 7-source data 1-SMAD2,3.tif
