# Supplementary material for: Targeting A-kinase anchoring protein 12 phosphorylation in hepatic stellate cells regulates liver injury and fibrosis in mouse models
Source: eLife. 2022 Oct 4;11:e78430. doi: 10.7554/eLife.78430 (PMC9531947; doi:10.7554/eLife.78430)
Supplement: Figure 7—source data 3. [file elife-78430-fig7-data3.zip]

Archive with 5 entries (5 files):
- fig 7-source data 3/Figure 7-source data 3.tif
- fig 7-source data 3/unlabeled Figure 7-source data 3-IL-10.tif
- fig 7-source data 3/unlabeled Figure 7-source data 3-IL-17.tif
- fig 7-source data 3/unlabeled Figure 7-source data 3-IL-1beta.tif
- fig 7-source data 3/unlabeled Figure 7-source data 3-IL-6.tif
