# Supplementary material for: Targeting A-kinase anchoring protein 12 phosphorylation in hepatic stellate cells regulates liver injury and fibrosis in mouse models
Source: eLife. 2022 Oct 4;11:e78430. doi: 10.7554/eLife.78430 (PMC9531947; doi:10.7554/eLife.78430)
Supplement: Figure 7—source data 4. [file elife-78430-fig7-data4.zip]

Archive with 4 entries (4 files):
- fig7-source data 4/Figure 7-source data 4.tif
- fig7-source data 4/unlabeled Figure 7-source data 4-BIP.tif
- fig7-source data 4/unlabeled Figure 7-source data 4-IRE1 alpha.tif
- fig7-source data 4/unlabeled Figure 7-source data 4-P-IRE1 (S724).tif
